# Supplementary material for: The Good, the Bad, and the Rare: Memory for Partners in Social Interactions
Source: PLoS One. 2011 Apr 29;6(4):e18945. doi: 10.1371/journal.pone.0018945 (PMC3084729; doi:10.1371/journal.pone.0018945)
Supplement: Table S2 — Raw data. (XLS) [file pone.0018945.s006.xls]

## Sheet: Tabelle1
Session	Condition	Participant	PartnerType	CoopBehavior	RecognitionHits	RecognitionFalseAlarms	CoopEvaluation	Categorization	AccuracyRate (categorization in conjunction with correct recognition)	ChanceLevel
1	DefectorsRare	1	def	45	100	0	48.25	50	50	25
1	DefectorsRare	4	def	40	75	0	50	0	0	0
1	DefectorsRare	9	def	10	100	0	n/a	100	100	95
1	DefectorsRare	12	def	52.5	50	0	36.25	50	0	29.4118
1	DefectorsRare	18	def	37.5	100	0	21.5	100	100	60
1	DefectorsRare	19	def	25	100	0	6.25	100	100	75
1	DefectorsRare	24	def	25	100	0	0	100	100	20
1	DefectorsRare	27	def	35	100	0	0	100	100	20
1	DefectorsRare	30	def	27.5	100	0	2.5	100	100	65
1	DefectorsRare	33	def	35	100	0	0	100	100	20
1	DefectorsRare	36	def	15	100	0	2.5	100	100	66.6667
1	DefectorsRare	40	def	40	100	0	42.5	100	100	26.3158
1	DefectorsRare	44	def	20	100	0	0	100	100	20
1	DefectorsRare	46	def	12.5	100	0	0	100	100	85
1	DefectorsRare	50	def	27.5	100	0	2.5	100	100	55
1	DefectorsRare	52	def	32.5	100	0	25	100	100	100
1	DefectorsRare	57	def	25	100	0	0	100	100	30
1	DefectorsRare	58	def	22.5	100	0	32.5	100	100	65
1	DefectorsRare	61	def	27.5	100	0	0	100	100	70
1	DefectorsRare	65	def	5	100	0	1.25	100	100	65
1	DefectorsRare	67	def	37.5	100	0	8.5	100	100	25
1	DefectorsRare	71	def	10	100	0	37.5	50	50	55
1	DefectorsRare	73	def	27.5	100	0	25	75	75	25
1	DefectorsRare	78	def	37.5	100	0	45	50	50	15
1	DefectorsRare	79	def	45	100	0	16.25	100	100	20
1	DefectorsRare	84	def	15	100	0	0	100	100	30
1	DefectorsRare	91	def	37.5	100	0	31.25	100	100	30
1	DefectorsRare	96	def	80	100	25	50.5	25	25	9.09091
1	DefectorsRare	98	def	35	100	0	0.75	75	75	15
1	DefectorsRare	101	def	37.5	100	0	0	100	100	20
1	DefectorsRare	103	def	10	100	0	0	100	100	19.0476
1	DefectorsRare	106	def	17.5	100	0	42.5	75	75	50
1	DefectorsRare	111	def	60	100	0	0	100	100	20
1	DefectorsRare	114	def	40	100	0	15	100	100	21.0526
1	DefectorsRare	115	def	32.5	100	0	0	100	100	19.0476
1	DefectorsRare	120	def	37.5	100	0	2.5	100	100	75
1	DefectorsRare	123	def	50	100	25	12.5	100	100	55
1	DefectorsRare	126	def	10	75	0	20	100	75	73.6842
1	DefectorsRare	1	coop	70	100	0	76.25	81.25	81.25	75
1	DefectorsRare	4	coop	34.375	93.75	0	50	100	93.75	100
1	DefectorsRare	9	coop	18.125	100	0	n/a	6.25	6.25	5
1	DefectorsRare	12	coop	50.625	100	0	64.38	68.75	68.75	70.5882
1	DefectorsRare	18	coop	51.875	100	0	52.44	50	50	40
1	DefectorsRare	19	coop	28.75	100	0	35	31.25	31.25	25
1	DefectorsRare	24	coop	72.5	100	0	100	100	100	80
1	DefectorsRare	27	coop	65	100	0	100	100	100	80
1	DefectorsRare	30	coop	43.75	100	0	40.94	43.75	43.75	35
1	DefectorsRare	33	coop	83.75	100	0	99.25	100	100	80
1	DefectorsRare	36	coop	46.875	93.75	0	47.5	43.75	37.5	33.3333
1	DefectorsRare	40	coop	45.625	93.75	0	65.63	87.5	87.5	73.6842
1	DefectorsRare	44	coop	70.625	100	0	99.38	100	100	80
1	DefectorsRare	46	coop	29.375	100	0	23.81	18.75	18.75	15
1	DefectorsRare	50	coop	26.875	100	0	55	56.25	56.25	45
1	DefectorsRare	52	coop	31.875	93.75	0	25	0	0	0
1	DefectorsRare	57	coop	82.5	100	0	82.5	87.5	87.5	70
1	DefectorsRare	58	coop	51.25	100	0	50	43.75	43.75	35
1	DefectorsRare	61	coop	35.625	100	0	35.63	37.5	37.5	30
1	DefectorsRare	65	coop	29.375	100	0	29.69	43.75	43.75	35
1	DefectorsRare	67	coop	91.875	100	0	94	93.75	93.75	75
1	DefectorsRare	71	coop	43.125	100	0	50	43.75	43.75	45
1	DefectorsRare	73	coop	53.75	100	0	87.5	87.5	87.5	75
1	DefectorsRare	78	coop	43.75	100	0	64.94	93.75	93.75	85
1	DefectorsRare	79	coop	81.875	100	0	91.25	100	100	80
1	DefectorsRare	84	coop	80.625	100	0	87.5	87.5	87.5	70
1	DefectorsRare	91	coop	71.25	100	0	73.81	87.5	87.5	70
1	DefectorsRare	96	coop	88.75	100	6.25	72.5	93.75	93.75	90.9091
1	DefectorsRare	98	coop	98.125	100	0	98.63	100	100	85
1	DefectorsRare	101	coop	81.875	100	0	87.5	100	100	80
1	DefectorsRare	103	coop	100	100	6.25	100	100	100	80.9524
1	DefectorsRare	106	coop	33.75	93.3333	0	50.63	60	53.3333	50
1	DefectorsRare	111	coop	86.875	100	0	98.13	100	100	80
1	DefectorsRare	114	coop	71.25	100	0	93.13	100	100	78.9474
1	DefectorsRare	115	coop	94.375	100	6.25	100	100	100	80.9524
1	DefectorsRare	120	coop	37.5	100	0	26.75	31.25	31.25	25
1	DefectorsRare	123	coop	55	93.75	0	62.19	62.5	56.25	45
1	DefectorsRare	126	coop	23.125	100	0	33.75	31.25	31.25	26.3158
1	EqualProportion	2	def	36	100	0	1	100	100	60
1	EqualProportion	7	def	40	100	0	8	100	100	60
1	EqualProportion	11	def	46	100	0	26.4	80	80	50
1	EqualProportion	15	def	51	100	0	0.2	90	90	50
1	EqualProportion	16	def	25	100	0	0	100	100	55
1	EqualProportion	29	def	12	100	0	8.1	100	100	90
1	EqualProportion	31	def	30	100	0	35.8	90	90	65
1	EqualProportion	35	def	32	100	0	33.5	60	60	50
1	EqualProportion	38	def	21	90	0	1	100	90	78.9474
1	EqualProportion	42	def	36	100	0	32	100	100	50
1	EqualProportion	43	def	5	100	0	5	100	100	90
1	EqualProportion	49	def	31	100	0	14.5	100	100	65
1	EqualProportion	54	def	47	100	0	55.5	30	30	21.0526
1	EqualProportion	55	def	36	100	0	23	70	70	60
1	EqualProportion	59	def	39	100	0	5.5	100	100	55
1	EqualProportion	68	def	33	100	0	39	70	70	45
1	EqualProportion	72	def	24	100	0	8	100	100	75
1	EqualProportion	80	def	17	100	0	0	100	100	85
1	EqualProportion	85	def	10	100	0	28	100	100	75
1	EqualProportion	88	def	30	100	0	21	90	90	47.619
1	EqualProportion	92	def	47	100	0	20.9	90	90	55
1	EqualProportion	95	def	43	100	0	9	88.8889	88.8889	47.3684
1	EqualProportion	97	def	38	100	0	0	100	100	50
1	EqualProportion	100	def	38	100	0	17.5	90	90	65
1	EqualProportion	104	def	13	100	0	14.1	100	100	75
1	EqualProportion	107	def	29	100	0	0	100	100	50
1	EqualProportion	110	def	52	100	0	24	70	70	35
1	EqualProportion	112	def	50	100	0	10	90	90	45
1	EqualProportion	116	def	37	100	0	0	100	100	50
1	EqualProportion	121	def	59	100	0	30	90	90	47.3684
1	EqualProportion	124	def	19	100	0	0	100	100	80
1	EqualProportion	2	coop	78	100	0	81.4	80	80	40
1	EqualProportion	7	coop	58	100	0	77.5	80	80	40
1	EqualProportion	11	coop	66	100	0	70	80	80	50
1	EqualProportion	15	coop	66	100	0	88	90	90	50
1	EqualProportion	16	coop	59	100	0	74	90	90	45
1	EqualProportion	29	coop	29	100	0	19.8	20	20	10
1	EqualProportion	31	coop	37	100	0	51.8	60	60	35
1	EqualProportion	35	coop	42	100	0	53.3	60	60	50
1	EqualProportion	38	coop	32	100	0	44	40	40	21.0526
1	EqualProportion	42	coop	63	100	0	82	100	100	50
1	EqualProportion	43	coop	27	100	0	18	20	20	10
1	EqualProportion	49	coop	60	100	0	59.8	70	70	35
1	EqualProportion	54	coop	58	100	0	75.5	88.8889	88.8889	78.9474
1	EqualProportion	55	coop	37	100	0	28.5	50	50	40
1	EqualProportion	59	coop	84	100	0	89.5	90	90	45
1	EqualProportion	68	coop	41	100	0	55.5	80	80	55
1	EqualProportion	72	coop	39	100	0	31.1	50	50	25
1	EqualProportion	80	coop	27	100	0	30	30	30	15
1	EqualProportion	85	coop	32	100	0	50	50	50	25
1	EqualProportion	88	coop	39	100	10	87.9	90	90	52.381
1	EqualProportion	92	coop	64	100	0	83.7	80	80	45
1	EqualProportion	95	coop	82	100	0	90	90	90	52.6316
1	EqualProportion	97	coop	90	100	0	100	100	100	50
1	EqualProportion	100	coop	57	100	0	56.7	60	60	35
1	EqualProportion	104	coop	47	100	0	48.5	50	50	25
1	EqualProportion	107	coop	86	100	0	100	100	100	50
1	EqualProportion	110	coop	50	100	0	78	100	100	65
1	EqualProportion	112	coop	65	100	0	98	100	100	55
1	EqualProportion	116	coop	72	100	0	95.5	100	100	50
1	EqualProportion	121	coop	95	100	0	98	100	100	52.6316
1	EqualProportion	124	coop	29	100	0	40	40	40	20
1	CooperatorsRare	3	def	18.75	100	0	8.88	100	100	95
1	CooperatorsRare	5	def	30.625	100	0	21.88	81.25	81.25	68.4211
1	CooperatorsRare	8	def	3.125	100	0	0	100	100	100
1	CooperatorsRare	13	def	20	100	0	17.19	100	100	80
1	CooperatorsRare	17	def	11.25	100	0	1.5	100	100	90
1	CooperatorsRare	21	def	6.25	100	0	29.06	100	100	95
1	CooperatorsRare	23	def	3.125	100	6.25	24.25	50	50	42.8571
1	CooperatorsRare	25	def	13.75	93.75	0	6.69	87.5	87.5	84.2105
1	CooperatorsRare	34	def	18.125	100	0	0	100	100	80
1	CooperatorsRare	39	def	60	100	0	26.25	75	75	65
1	CooperatorsRare	41	def	13.75	100	0	8.63	100	100	85
1	CooperatorsRare	48	def	35	100	0	0.94	100	100	80
1	CooperatorsRare	51	def	6.875	100	0	0	100	100	85
1	CooperatorsRare	60	def	30	100	0	62.19	33.3333	33.3333	31.5789
1	CooperatorsRare	66	def	30.625	100	0	0	100	100	85
1	CooperatorsRare	69	def	13.75	87.5	0	0	100	87.5	94.4444
1	CooperatorsRare	70	def	26.875	100	6.25	0	100	100	80.9524
1	CooperatorsRare	77	def	30.625	100	0	15.94	93.75	93.75	85
1	CooperatorsRare	81	def	40.625	100	0	9.5	93.75	93.75	76.1905
1	CooperatorsRare	82	def	23.75	100	0	0.31	100	100	80
1	CooperatorsRare	86	def	15	100	0	0	100	100	90
1	CooperatorsRare	90	def	100	87.5	6.25	6.25	87.5	87.5	77.7778
1	CooperatorsRare	93	def	44.375	100	0	21.5	87.5	87.5	85
1	CooperatorsRare	94	def	34.375	100	0	0	100	100	80
1	CooperatorsRare	102	def	20.625	100	0	4.19	100	100	100
1	CooperatorsRare	105	def	61.875	100	0	17.69	86.6667	86.6667	73.6842
1	CooperatorsRare	108	def	45.625	100	0	0	100	100	85
1	CooperatorsRare	109	def	35.625	93.75	0	23.19	75	68.75	63.1579
1	CooperatorsRare	117	def	18.125	100	0	12.5	93.75	93.75	80
1	CooperatorsRare	118	def	39.375	100	6.25	0	100	100	85.7143
1	CooperatorsRare	3	coop	27.5	100	0	31.25	25	25	5
1	CooperatorsRare	5	coop	27.5	75	0	59.75	75	75	31.5789
1	CooperatorsRare	8	coop	22.5	100	0	7.5	0	0	0
1	CooperatorsRare	13	coop	60	100	0	87.5	100	100	20
1	CooperatorsRare	17	coop	27.5	100	0	45	50	50	10
1	CooperatorsRare	21	coop	30	100	0	39.5	25	25	5
1	CooperatorsRare	23	coop	22.5	100	0	26.25	75	75	57.1429
1	CooperatorsRare	25	coop	25	100	0	35	50	50	15.7895
1	CooperatorsRare	34	coop	50	100	0	100	100	100	20
1	CooperatorsRare	39	coop	45	100	0	75	75	75	35
1	CooperatorsRare	41	coop	40	100	0	59.75	75	75	15
1	CooperatorsRare	48	coop	67.5	100	0	85	100	100	20
1	CooperatorsRare	51	coop	60	100	0	73.75	75	75	15
1	CooperatorsRare	60	coop	42.5	100	0	58.75	75	75	68.4211
1	CooperatorsRare	66	coop	60	100	0	74	75	75	15
1	CooperatorsRare	69	coop	32.5	100	0	23.75	25	25	5.55556
1	CooperatorsRare	70	coop	30	100	0	23.75	100	100	19.0476
1	CooperatorsRare	77	coop	47.5	100	0	52.5	50	50	15
1	CooperatorsRare	81	coop	62.5	100	25	76.75	75	75	23.8095
1	CooperatorsRare	82	coop	62.5	100	0	86.25	100	100	20
1	CooperatorsRare	86	coop	37.5	100	0	50	50	50	10
1	CooperatorsRare	90	coop	100	75	0	75	100	75	22.2222
1	CooperatorsRare	93	coop	47.5	100	0	50	25	25	15
1	CooperatorsRare	94	coop	60	100	0	100	100	100	20
1	CooperatorsRare	102	coop	17.5	100	0	22.75	0	0	0
1	CooperatorsRare	105	coop	70	100	0	75	75	75	26.3158
1	CooperatorsRare	108	coop	87.5	100	0	75	75	75	15
1	CooperatorsRare	109	coop	52.5	100	0	45	75	75	36.8421
1	CooperatorsRare	117	coop	72.5	100	0	63.75	75	75	20
1	CooperatorsRare	118	coop	67.5	100	0	75	75	75	14.2857
2	DefectorsRare	1	def	66.6667	100	0	62.5	25	25	15
2	DefectorsRare	4	def	100	100	0	50	0	0	0
2	DefectorsRare	9	def	0	100	0	n/a	100	100	95
2	DefectorsRare	12	def	50	75	0	46.25	50	25	27.7778
2	DefectorsRare	18	def	0	100	0	22.75	75	75	45
2	DefectorsRare	19	def	50	100	0	32.5	100	100	68.4211
2	DefectorsRare	24	def	0	100	0	0	100	100	20
2	DefectorsRare	27	def	0	100	0	0	100	100	20
2	DefectorsRare	30	def	16.6667	100	0	27.5	75	75	55
2	DefectorsRare	33	def	0	100	0	0	100	100	35
2	DefectorsRare	36	def	0	100	0	7.5	100	100	65
2	DefectorsRare	40	def	66.6667	100	0	50	25	25	15.7895
2	DefectorsRare	44	def	16.6667	100	0	22.5	75	75	15
2	DefectorsRare	46	def	50	100	0	0	100	100	85
2	DefectorsRare	50	def	33.3333	100	0	12.5	75	75	70
2	DefectorsRare	52	def	16.6667	100	0	25	100	100	100
2	DefectorsRare	57	def	33.3333	100	0	12.5	75	75	23.8095
2	DefectorsRare	58	def	66.6667	100	0	35	75	75	30
2	DefectorsRare	61	def	33.3333	100	0	17.5	100	100	75
2	DefectorsRare	65	def	0	100	0	17.5	50	50	35
2	DefectorsRare	67	def	100	100	0	19.5	100	100	25
2	DefectorsRare	71	def	0	100	0	40	75	75	55
2	DefectorsRare	73	def	0	100	0	47.5	50	50	21.0526
2	DefectorsRare	78	def	66.6667	100	0	40	25	25	10.5263
2	DefectorsRare	79	def	33.3333	100	0	16.25	100	100	20
2	DefectorsRare	84	def	0	100	0	0	100	100	30
2	DefectorsRare	91	def	100	100	0	32.5	100	100	20
2	DefectorsRare	96	def	33.3333	100	0	47.5	50	50	10.5263
2	DefectorsRare	98	def	0	100	0	1.5	100	100	20
2	DefectorsRare	101	def	0	100	0	0	100	100	30
2	DefectorsRare	103	def	0	100	0	0	100	100	20
2	DefectorsRare	106	def	33.3333	100	0	33.75	50	50	31.5789
2	DefectorsRare	111	def	33.3333	100	0	25	75	75	15
2	DefectorsRare	114	def	16.6667	100	25	27.5	75	75	14.2857
2	DefectorsRare	115	def	33.3333	100	0	32	75	75	21.0526
2	DefectorsRare	120	def	33.3333	75	25	16.25	50	50	45
2	DefectorsRare	123	def	33.3333	100	0	25	100	100	47.619
2	DefectorsRare	126	def	16.6667	100	0	22.5	50	50	65
2	DefectorsRare	1	coop	100	100	0	81.5	87.5	87.5	85
2	DefectorsRare	4	coop	100	100	6.25	50	100	100	100
2	DefectorsRare	9	coop	12.5	100	0	n/a	6.25	6.25	5
2	DefectorsRare	12	coop	66.6667	93.75	0	68.13	75	68.75	72.2222
2	DefectorsRare	18	coop	62.5	100	0	44.44	62.5	62.5	55
2	DefectorsRare	19	coop	91.6667	93.75	0	45.94	37.5	37.5	31.5789
2	DefectorsRare	24	coop	100	100	0	100	100	100	80
2	DefectorsRare	27	coop	100	100	0	100	100	100	80
2	DefectorsRare	30	coop	79.1667	100	0	47.81	50	50	45
2	DefectorsRare	33	coop	100	100	0	80.44	81.25	81.25	65
2	DefectorsRare	36	coop	66.6667	100	0	41.88	43.75	43.75	35
2	DefectorsRare	40	coop	78.2609	87.5	6.25	63.75	75	75	84.2105
2	DefectorsRare	44	coop	100	100	0	88.44	100	100	85
2	DefectorsRare	46	coop	95.8333	100	0	22.19	18.75	18.75	15
2	DefectorsRare	50	coop	83.3333	100	0	37.19	31.25	31.25	30
2	DefectorsRare	52	coop	29.1667	93.75	0	23.5	0	0	0
2	DefectorsRare	57	coop	100	100	6.25	85	87.5	87.5	76.1905
2	DefectorsRare	58	coop	37.5	100	0	61.88	81.25	81.25	70
2	DefectorsRare	61	coop	16.6667	100	0	42.5	31.25	31.25	25
2	DefectorsRare	65	coop	66.6667	100	0	46.88	68.75	68.75	65
2	DefectorsRare	67	coop	100	100	0	90.5	93.75	93.75	75
2	DefectorsRare	71	coop	79.1667	100	0	51.88	50	50	45
2	DefectorsRare	73	coop	79.1667	93.75	0	84.69	87.5	81.25	78.9474
2	DefectorsRare	78	coop	100	93.75	0	72.44	93.75	87.5	89.4737
2	DefectorsRare	79	coop	100	100	0	80.94	100	100	80
2	DefectorsRare	84	coop	100	100	0	81.25	87.5	87.5	70
2	DefectorsRare	91	coop	100	100	0	71.38	100	100	80
2	DefectorsRare	96	coop	100	93.75	0	70.94	100	93.75	89.4737
2	DefectorsRare	98	coop	100	100	0	98.75	100	100	80
2	DefectorsRare	101	coop	100	100	0	86.25	87.5	87.5	70
2	DefectorsRare	103	coop	100	100	0	100	100	100	80
2	DefectorsRare	106	coop	45.8333	93.75	0	36.56	75	68.75	68.4211
2	DefectorsRare	111	coop	100	100	0	100	100	100	85
2	DefectorsRare	114	coop	100	100	0	82.5	100	100	85.7143
2	DefectorsRare	115	coop	100	93.75	0	93.75	93.75	87.5	78.9474
2	DefectorsRare	120	coop	95.8333	100	0	26.56	56.25	56.25	55
2	DefectorsRare	123	coop	75	100	6.25	63.13	62.5	62.5	52.381
2	DefectorsRare	126	coop	41.6667	100	0	31.88	31.25	31.25	35
2	EqualProportion	2	def	26.6667	100	0	35	70	70	45
2	EqualProportion	7	def	0	100	0	9	100	100	65
2	EqualProportion	11	def	86.6667	100	0	43.6	50	50	35
2	EqualProportion	15	def	0	90	0	0	100	90	57.8947
2	EqualProportion	16	def	0	100	0	0	100	100	60
2	EqualProportion	29	def	0	100	0	2.4	100	100	90
2	EqualProportion	31	def	46.6667	100	0	48.5	60	60	40
2	EqualProportion	35	def	66.6667	100	0	59.9	30	30	20
2	EqualProportion	38	def	40	100	0	23	90	90	68.4211
2	EqualProportion	42	def	26.6667	100	0	44	70	70	40
2	EqualProportion	43	def	0	100	0	15	100	100	95
2	EqualProportion	49	def	46.6667	100	0	51.9	40	40	35
2	EqualProportion	54	def	53.3333	100	0	48.5	40	40	30
2	EqualProportion	55	def	33.3333	100	0	37.9	10	10	19.0476
2	EqualProportion	59	def	13.3333	100	0	15.5	90	90	50
2	EqualProportion	68	def	26.6667	100	0	50	40	40	30
2	EqualProportion	72	def	6.66667	100	0	15.5	60	60	42.8571
2	EqualProportion	80	def	0	100	0	6	90	90	85
2	EqualProportion	85	def	20	100	10	35.5	90	90	75
2	EqualProportion	88	def	46.6667	90	0	65.5	40	30	26.3158
2	EqualProportion	92	def	26.6667	100	0	57.8	50	50	45
2	EqualProportion	95	def	40	100	0	36	70	70	45
2	EqualProportion	97	def	40	100	0	20	80	80	50
2	EqualProportion	100	def	86.6667	100	10	73.7	0	0	9.52381
2	EqualProportion	104	def	0	100	0	25	100	100	80
2	EqualProportion	107	def	6.66667	100	0	30	70	70	40
2	EqualProportion	110	def	66.6667	100	0	40	50	50	35
2	EqualProportion	112	def	26.6667	100	0	16	90	90	50
2	EqualProportion	116	def	33.3333	100	0	18	90	90	70
2	EqualProportion	121	def	100	100	0	30	100	100	55
2	EqualProportion	124	def	0	90	0	0	100	90	83.3333
2	EqualProportion	2	coop	80	100	0	79.8	80	80	55
2	EqualProportion	7	coop	100	100	0	66	70	70	35
2	EqualProportion	11	coop	100	100	0	62	80	80	65
2	EqualProportion	15	coop	86.6667	100	0	80	80	80	42.1053
2	EqualProportion	16	coop	100	100	0	68	80	80	40
2	EqualProportion	29	coop	0	100	0	17.3	20	20	10
2	EqualProportion	31	coop	60	100	0	59	80	80	60
2	EqualProportion	35	coop	66.6667	100	0	63	90	90	80
2	EqualProportion	38	coop	100	90	0	55	60	50	31.5789
2	EqualProportion	42	coop	73.3333	100	0	67	90	90	60
2	EqualProportion	43	coop	20	100	0	20	10	10	5
2	EqualProportion	49	coop	73.3333	100	0	63	70	70	65
2	EqualProportion	54	coop	60	100	0	74.5	80	80	70
2	EqualProportion	55	coop	73.3333	100	10	36.5	70	70	80.9524
2	EqualProportion	59	coop	100	100	0	89.9	90	90	50
2	EqualProportion	68	coop	40	100	0	57.5	80	80	70
2	EqualProportion	72	coop	33.3333	100	10	38	80	80	57.1429
2	EqualProportion	80	coop	20	100	0	17	20	20	15
2	EqualProportion	85	coop	60	90	0	55.5	50	40	25
2	EqualProportion	88	coop	100	100	0	73.5	80	80	73.6842
2	EqualProportion	92	coop	80	100	0	65.7	60	60	55
2	EqualProportion	95	coop	100	100	0	87.7	80	80	55
2	EqualProportion	97	coop	93.3333	100	0	80	80	80	50
2	EqualProportion	100	coop	86.6667	100	0	71.5	80	80	90.4762
2	EqualProportion	104	coop	73.3333	100	0	44	40	40	20
2	EqualProportion	107	coop	100	100	0	90	90	90	60
2	EqualProportion	110	coop	80	100	0	81	80	80	65
2	EqualProportion	112	coop	93.3333	100	0	79	90	90	50
2	EqualProportion	116	coop	100	100	0	52	50	50	30
2	EqualProportion	121	coop	100	100	0	78	90	90	45
2	EqualProportion	124	coop	80	90	0	30	30	30	16.6667
2	CooperatorsRare	3	def	8.33333	86.6667	0	14.38	100	86.6667	94.1176
2	CooperatorsRare	5	def	41.6667	100	6.25	38.75	56.25	56.25	52.381
2	CooperatorsRare	8	def	0	100	0	0	100	100	100
2	CooperatorsRare	13	def	0	93.75	0	26.88	93.75	87.5	73.6842
2	CooperatorsRare	17	def	0	100	0	0	100	100	90
2	CooperatorsRare	21	def	4.16667	100	0	20.94	100	100	95
2	CooperatorsRare	23	def	0	75	0	24.38	50	31.25	37.5
2	CooperatorsRare	25	def	4.16667	100	0	12.44	93.75	93.75	90
2	CooperatorsRare	34	def	0	100	0	0	100	100	80
2	CooperatorsRare	39	def	87.5	100	0	60.63	56.25	56.25	50
2	CooperatorsRare	41	def	12.5	100	0	28.75	75	75	65
2	CooperatorsRare	48	def	0	100	0	8.13	100	100	85
2	CooperatorsRare	51	def	0	100	0	0	100	100	85
2	CooperatorsRare	60	def	4.16667	93.75	0	70.31	0	0	0
2	CooperatorsRare	66	def	4.16667	100	0	9.38	87.5	87.5	75
2	CooperatorsRare	69	def	0	93.75	0	0	100	93.75	94.7368
2	CooperatorsRare	70	def	0	100	18.75	0.44	100	100	85
2	CooperatorsRare	77	def	33.3333	93.75	20	28.13	81.25	81.25	78.9474
2	CooperatorsRare	81	def	37.5	100	0	11.25	100	100	82.6087
2	CooperatorsRare	82	def	29.1667	93.75	0	0	100	93.75	78.9474
2	CooperatorsRare	86	def	0	93.75	0	6.25	93.75	87.5	84.2105
2	CooperatorsRare	90	def	100	87.5	0	40.63	43.75	43.75	47.0588
2	CooperatorsRare	93	def	54.1667	93.75	0	29.44	93.75	87.5	78.9474
2	CooperatorsRare	94	def	33.3333	100	0	0	100	100	85
2	CooperatorsRare	102	def	4.16667	93.75	0	5.31	100	93.75	100
2	CooperatorsRare	105	def	20.8333	100	0	38.06	75	75	65
2	CooperatorsRare	108	def	8.33333	100	0	0	100	100	85
2	CooperatorsRare	109	def	20.8333	62.5	6.25	41.81	62.5	56.25	71.4286
2	CooperatorsRare	117	def	0	100	0	22.19	93.75	93.75	80
2	CooperatorsRare	118	def	4.16667	100	0	3.13	93.75	93.75	80
2	CooperatorsRare	3	coop	66.6667	100	0	35	25	25	5.88235
2	CooperatorsRare	5	coop	100	100	0	60	75	75	47.619
2	CooperatorsRare	8	coop	0	100	0	9.75	0	0	0
2	CooperatorsRare	13	coop	0	100	0	77.5	100	100	26.3158
2	CooperatorsRare	17	coop	83.3333	100	0	59.5	50	50	10
2	CooperatorsRare	21	coop	0	100	0	40.75	25	25	5
2	CooperatorsRare	23	coop	33.3333	100	0	26	75	75	62.5
2	CooperatorsRare	25	coop	16.6667	100	0	32.5	25	25	10
2	CooperatorsRare	34	coop	100	100	0	100	100	100	20
2	CooperatorsRare	39	coop	100	100	0	75	75	75	50
2	CooperatorsRare	41	coop	66.6667	100	0	46.25	75	75	35
2	CooperatorsRare	48	coop	83.3333	100	0	67.5	75	75	15
2	CooperatorsRare	51	coop	83.3333	100	0	67.5	75	75	15
2	CooperatorsRare	60	coop	0	100	0	75	100	100	100
2	CooperatorsRare	66	coop	100	100	0	75	75	75	25
2	CooperatorsRare	69	coop	0	100	0	22.5	25	25	5.26316
2	CooperatorsRare	70	coop	16.6667	100	0	10.25	75	75	15
2	CooperatorsRare	77	coop	83.3333	100	0	51.25	50	50	21.0526
2	CooperatorsRare	81	coop	66.6667	100	0	80	75	75	17.3913
2	CooperatorsRare	82	coop	100	100	0	80	100	100	21.0526
2	CooperatorsRare	86	coop	100	100	0	62.5	50	50	15.7895
2	CooperatorsRare	90	coop	100	75	0	50	75	50	52.9412
2	CooperatorsRare	93	coop	100	100	0	67.5	75	75	21.0526
2	CooperatorsRare	94	coop	100	100	0	75	75	75	15
2	CooperatorsRare	102	coop	0	100	0	6.25	0	0	0
2	CooperatorsRare	105	coop	100	100	0	66.25	75	75	35
2	CooperatorsRare	108	coop	66.6667	100	0	75	75	75	15
2	CooperatorsRare	109	coop	100	100	0	57	75	75	28.5714
2	CooperatorsRare	117	coop	83.3333	100	0	52.5	75	75	20
2	CooperatorsRare	118	coop	100	100	0	75	75	75	20
